# Supplementary material for: Mapping of cholera hotspots in Kenya using epidemiologic and water, sanitation, and hygiene (WASH) indicators as part of Kenya’s new 2022–2030 cholera elimination plan
Source: PLoS Negl Trop Dis. 2023 Mar 17;17(3):e0011166. doi: 10.1371/journal.pntd.0011166 (PMC10058159; doi:10.1371/journal.pntd.0011166)
Supplement: S1 Table — H = High, M = Medium, L = Low, VL = Very Low. (XLSX) [file pntd.0011166.s001.xlsx]

## Sheet: S1 Table 
County	Subcounty	Population size (Year 2020)	Cumulative number of cases (Jan 2015 – Dec 2019)	Mean Annual Incidence (MAI)	MAI Ranking	% weekly Persistence	Persistence Ranking	Priority Based on MAI & Persistence	% of households with Improved water	Water ranking	% of households with Improved sanitation	sanitation ranking	WASH priority	Risk scoring	Priority after combination
Baringo	Baringo Central	119515	0	0	VL	0	VL	VL	43.6	L	80.4	High	M	VLM	L
	Baringo North	146931	0	0	VL	0	VL	VL	17.2	L	64.6	L	H	VLH	L
	Baringo South	96261	0	0	VL	0	VL	VL	30.9	L	54.1	L	H	VLH	L
	Eldama Ravine	158892	0	0	VL	0	VL	VL	61.7	H	88	H	L	VLL	L
	Mogotio	89619	0	0	VL	0	VL	VL	38.8	L	63.3	L	H	VLH	L
	Tiaty	113518	0	0	VL	0	VL	VL	11.5	L	12	L	H	VLH	L
Bomet	Bomet Central	180575	3	0	L	0.4	L	L	36.8	L	84.5	H	M	LM	M
	Bomet East	171527	8	1	L	0.4	L	L	32.1	L	79.7	H	M	LM	M
	Chepalungu	219788	251	27	H	0.4	L	M	36	L	87.1	H	M	MM	M
	Konoin	235245	1	0	L	0.4	L	L	46.2	L	88.6	H	M	LM	M
	Sotik	229975	2	0	L	0.4	L	L	42.7	L	87.4	H	M	LM	M
Bungoma	Bumula	223093	0	0	VL	0	VL	VL	83	H	82.6	H	L	VLL	L
	Kabuchai	175399	0	0	VL	0	VL	VL	83.9	H	84.9	H	L	VLL	L
	Kanduyi	286803	0	0	VL	0	VL	VL	87.7	H	89.8	H	L	VLL	L
	Kimilili	164900	0	0	VL	0	VL	VL	81.4	H	82.5	H	L	VLL	L
	Mt. Elgon	230535	0	0	VL	0	VL	VL	58	L	59.4	L	H	VLH	L
	Sirisia	136644	0	0	VL	0	VL	VL	66.9	H	79.1	H	L	VLL	L
	Tongaren	229428	0	0	VL	0	VL	VL	86.7	H	88.1	H	L	VLL	L
	Webuye East	141301	0	0	VL	0	VL	VL	84.4	H	90.5	H	L	VLL	L
	Webuye West	155746	0	0	VL	0	VL	VL	90.9	H	90.4	H	L	VLL	L
Busia	Budalangi	89786	0	0	VL	0	VL	VL	64.6	H	79.8	H	L	VLL	L
	Butula	162550	0	0	VL	0	VL	VL	78.4	H	80.7	H	L	VLL	L
	Funyula	124173	0	0	VL	0	VL	VL	74.9	H	82.7	H	L	VLL	L
	Matayos	137597	0	0	VL	0	VL	VL	76.2	H	87.2	H	L	VLL	L
	Nambale	116597	0	0	VL	0	VL	VL	80.7	H	84.3	H	L	VLL	L
	Teso North	140378	134	20	L	2.3	L	L	64.2	H	78.8	H	L	LL	L
	Teso South	166810	0	0	VL	0	VL	VL	74.9	H	80.3	H	L	VLL	L
Elgeyo-Marakwet	Keiyo North	96855	0	0	VL	0	VL	VL	63.3	H	73.6	L	M	VLM	L
	Keiyo South	148663	0	0	VL	0	VL	VL	53.4	L	73.8	L	H	VLH	L
	Marakwet East	105923	309	61	H	2.3	L	L	16.8	L	47.6	L	H	LH	M
	Marakwet West	133998	0	0	VL	0	VL	VL	37.9	L	73	L	H	VLH	L
Embu	Gachoka	181751	266	35	H	12.7	H	H	44.4	L	83.6	H	M	HM	H
	Manyatta	268243	25	2	L	4.2	L	L	88.2	H	92.9	H	L	LL	L
	Runyenjes	247331	10	1	L	1.2	L	L	66.7	H	94	H	L	LL	L
	Siakago	128330	8	1	L	1.9	L	L	56.4	L	89	H	M	LM	M
Garissa	Balambala	46918	3	1	L	0.8	L	L	15.6	L	31.6	L	H	LH	M
	Dadaab	203123	4026	413	H	56.5	H	H	83.7	H	51.1	L	M	HM	H
	Dujis	140882	53	8	L	1.5	L	L	15.6	L	6.3	L	H	LH	M
	Fafi	130003	591	99	H	2.7	L	M	67.3	H	43.1	L	M	MM	M
	Ijara	73647	0	0	VL	0	VL	VL	26.7	L	35.3	L	H	VLH	L
	Lagdera	66579	95	29	H	5.8	L	M	48.9	L	23.4	L	H	MH	H
Homa Bay	Homa Bay	183805	30	5	L	2.7	L	L	64.2	H	80	H	L	LL	L
	Kabondo Kasipul	207638	0	0	VL	0	VL	VL	44.4	L	75.4	L	H	VLH	L
	Karachuonyo	295623	2	0	L	0.4	L	L	56.4	L	82	H	M	LM	M
	Kasipul	210189	1	0	L	0.4	L	L	68.9	H	81.5	H	L	LL	L
	Ndhiwa	303439	353	35	H	5	L	M	53.4	L	61.2	L	H	MH	H
	Rangwe	177819	13	2	L	2.3	L	L	54.2	L	77.8	H	M	LM	M
	Suba North	191460	0	0	VL	0	VL	VL	33.5	L	75.4	L	H	VLH	L
	Suba South	170194	0	0	VL	0	VL	VL	36.1	L	66.5	L	H	VLH	L
Isiolo	Isiolo North	131204	198	31	H	6.9	H	H	73.3	H	47.7	L	M	HM	H
	Isiolo South	42626	0	0	VL	0	VL	VL	45.4	L	51.9	L	H	VLH	L
Kajiado	Kajiado Central	121813	3	1	L	1.2	L	L	65.8	H	61.9	L	M	LM	M
	Kajiado East	94543	37	8	L	6.2	L	L	53.3	L	93.3	H	M	LM	M
	Kajiado North	202516	155	16	L	16.2	H	M	80.3	H	93.7	H	L	ML	M
	Kajiado South	160153	0	0	VL	0	VL	VL	62.9	H	61.3	L	M	VLM	L
	Kajiado West	138871	605	89	H	11.5	H	H	57.9	L	59.1	L	H	HH	H
Kakamega	Butere	203422	0	0	VL	0	VL	VL	73.4	H	89.1	H	L	VLL	L
	Ikolomani	168402	0	0	VL	0	VL	VL	52.6	L	88.9	H	M	VLM	L
	Khwisero	161196	0	0	VL	0	VL	VL	72.5	H	89.4	H	L	VLL	L
	Likuyani	165730	0	0	VL	0	VL	VL	88.3	H	89.2	H	L	VLL	L
	Lugari	226778	0	0	VL	0	VL	VL	77.6	H	91.3	H	L	VLL	L
	Lurambi	225809	0	0	VL	0	VL	VL	71.4	H	91.7	H	L	VLL	L
	Malava	271991	0	0	VL	0	VL	VL	42.6	L	88.5	H	M	VLM	L
	Matungu	206453	0	0	VL	0	VL	VL	81.2	H	83.8	H	L	VLL	L
	Mumias East	156357	0	0	VL	0	VL	VL	78.2	H	88.7	H	L	VLL	L
	Mumias West	145030	0	0	VL	0	VL	VL	82	H	88.4	H	L	VLL	L
	Navakholo	185461	0	0	VL	0	VL	VL	75	H	87.9	H	L	VLL	L
	Shinyalu	249853	0	0	VL	0	VL	VL	48.5	L	90.2	H	M	VLM	L
Kericho	Ainamoi	220571	0	0	VL	0	VL	VL	46.3	L	88.9	H	M	VLM	L
	Belgut	195779	0	0	VL	0	VL	VL	46.3	L	88.9	H	M	VLM	L
	Buret	224569	0	0	VL	0	VL	VL	40.2	L	87.5	H	M	VLM	L
	Kipkelion East	176405	0	0	VL	0	VL	VL	32.6	L	77.6	H	M	VLM	L
	Kipkelion West	136955	0	0	VL	0	VL	VL	32.6	L	77.6	H	M	VLM	L
	Sigowet/Soin	136383	0	0	VL	0	VL	VL	24.3	L	70.4	L	H	VLH	L
Kiambu	Gatundu North	163063	1	0	L	0.4	L	L	86.7	H	95.3	H	L	LL	L
	Gatundu South	186315	3	0	L	0.4	L	L	81.1	H	95	H	L	LL	L
	Githunguri	221024	6	1	L	1.9	L	L	83.9	H	97.1	H	L	LL	L
	Juja	160529	34	5	L	3.8	L	L	84.9	H	94.6	H	L	LL	L
	Kabete	138881	10	1	L	2.3	L	L	84.6	H	96.6	H	L	LL	L
	Kiambaa	202487	15	2	L	3.8	L	L	86.2	H	95.6	H	L	LL	L
	Kiambu	134302	50	8	L	9.2	H	M	87.7	H	95.4	H	L	ML	M
	Kikuyu	181347	26	3	L	6.2	L	L	87.8	H	96.7	H	L	LL	L
	Lari	186848	1	0	L	0.4	L	L	80.9	H	95.8	H	L	LL	L
	Limuru	189707	2	0	L	0.8	L	L	83.8	H	96.1	H	L	LL	L
	Ruiru	115258	49	9	L	8.8	H	M	84.4	H	95.3	H	L	ML	M
	Thika Town	204817	126	13	L	6.9	H	M	84.9	H	94.6	H	L	ML	M
Kilifi	Ganze	193452	3	0	L	0.8	L	L	49.7	L	43.3	L	H	LH	M
	Kaloleni	186563	0	0	VL	0	VL	VL	38.8	L	73.8	L	H	VLH	L
	Kilifi North	271971	33	3	L	5	L	L	88.2	H	79.1	H	L	LL	L
	Kilifi South	227248	95	10	L	5.8	L	L	82.6	H	81.6	H	L	LL	L
	Magarini	224591	5	1	L	0.4	L	L	41.2	L	46.4	L	H	LH	M
	Malindi	230190	11	1	L	3.5	L	L	87.7	H	75.2	L	M	LM	M
	Rabai	154394	3	0	L	1.2	L	L	71.4	H	81	H	L	LL	L
Kirinyaga	Gichugu	201173	20	2	L	2.7	L	L	61.1	H	94.6	H	L	LL	L
	Kirinyaga Central	175086	9	1	L	1.5	L	L	82.1	H	96.8	H	L	LL	L
	Mwea	191583	514	58	H	15.8	H	H	61.1	H	94.6	H	L	HL	H
	Ndia	189773	1	0	VL	0	VL	VL	46.7	L	94.9	H	M	VLM	L
Kisii	Bobasi	276045	0	0	VL	0	VL	VL	58.7	L	64.1	L	H	VLH	L
	Bomachoge Borabu	151247	0	0	VL	0	VL	VL	54.4	L	70.2	L	H	VLH	L
	Bomachoge Chache	130932	0	0	VL	0	VL	VL	56.8	L	73.4	L	H	VLH	L
	Bonchari	145361	0	0	VL	0	VL	VL	57.3	L	78.7	H	M	VLM	L
	Kitutu Chache North	158098	0	0	VL	0	VL	VL	55.4	L	69.4	L	H	VLH	L
	Kitutu Chache South	145976	0	0	VL	0	VL	VL	49	L	82.5	H	M	VLM	L
	Nyaribari Chache	203038	0	0	VL	0	VL	VL	49	L	82.5	H	M	VLM	L
	Nyaribari Masaba	174462	0	0	VL	0	VL	VL	39.8	L	73.8	L	H	VLH	L
	South Mugirango	215649	0	0	VL	0	VL	VL	44.3	L	74	L	H	VLH	L
Kisumu	Kisumu Central	346015	0	0	VL	0	VL	VL	81.6	H	91.3	H	L	VLL	L
	Kisumu East	197185	48	5	L	2.7	L	L	81.6	H	87.7	H	L	LL	L
	Kisumu West	184719	49	6	L	3.5	L	L	71	H	86.9	H	L	LL	L
	Muhoroni	220247	0	0	VL	0	VL	VL	67.7	H	79.6	H	L	VLL	L
	Nyakach	192283	0	0	VL	0	VL	VL	63.1	H	81.3	H	L	VLL	L
	Nyando	190310	0	0	VL	0	VL	VL	76.9	H	83.6	H	L	VLL	L
	Seme	147884	68	10	L	4.2	L	L	54.7	L	80.1	H	M	LM	M
Kitui	Kitui Central	204139	0	0	VL	0	VL	VL	50.6	L	89.8	H	M	VLM	L
	Kitui East	150479	0	0	VL	0	VL	VL	30.4	L	58.1	L	H	VLH	L
	Kitui Rural	146239	0	0	VL	0	VL	VL	40.6	L	78.9	H	M	VLM	L
	Kitui South	202398	2	0	L	0.8	L	L	26.4	L	74.3	L	H	LH	M
	Kitui West	158355	0	0	VL	0	VL	VL	65.8	H	82.2	H	L	VLL	L
	Mwingi East	156808	0	0	VL	0	VL	VL	41.6	L	61.2	L	H	VLH	L
	Mwingi North	179314	0	0	VL	0	VL	VL	33.3	L	66.9	L	H	VLH	L
	Mwingi West	179503	0	0	VL	0	VL	VL	47.8	L	84.6	H	M	VLM	L
Kwale	Kinango	288844	5	0	L	0.8	L	L	20.5	L	35.4	L	H	LH	M
	Lunga Lunga	202766	0	0	VL	0	VL	VL	30.1	L	47.9	L	H	VLH	L
	Matuga	216148	2	0	L	0.8	L	L	58.7	H	68.1	L	M	LM	M
	Msambweni	166623	2	0	L	0.4	L	L	85	H	71.3	L	M	LM	M
Laikipia	Laikipia East	334940	0	0	VL	0	VL	VL	70.4	H	90.7	H	L	VLL	L
	Laikipia North	112248	0	0	VL	0	VL	VL	32.7	L	25.3	L	H	VLH	L
	Laikipia West	149219	0	0	VL	0	VL	VL	47.8	L	63.7	L	H	VLH	L
Lamu	Lamu East	24955	0	0	VL	0	VL	VL	84.4	H	79.5	H	L	VLL	L
	Lamu West	98317	0	0	VL	0	VL	VL	66.2	H	63.8	L	M	VLM	L
Machakos	Kangundo	147956	5	1	L	1.2	L	L	71.1	H	90	H	L	LL	L
	Kathiani	158055	1	0	L	0.4	L	L	47.3	L	85.5	H	M	LM	M
	Machakos Town	314873	30	2	L	4.6	L	L	67.9	H	91.3	H	L	LL	L
	Masinga	179112	0	0	VL	0	VL	VL	48.3	L	80.9	H	M	VLM	L
	Matungulu	169557	24	3	L	3.1	L	L	72	H	86	H	L	LL	L
	Mavoko	89476	186	43	H	15.4	H	H	56.2	L	94.6	H	M	HM	H
	Mwala	261481	6	0	L	0.8	L	L	46.8	L	85.8	H	M	LM	M
	Yatta	212844	42	4	L	4.2	L	L	46.7	L	83.4	H	M	LM	M
Makueni	Kaiti	187572	5	1	L	1.2	L	L	31.3	L	85.7	H	M	LM	M
	Kibwezi East	180514	4	0	L	0.4	L	L	60	H	81.1	H	L	LL	L
	Kibwezi West	150765	2	0	L	0.4	L	L	60	H	81.1	H	L	LL	L
	Kilome	161018	1	0	L	0.4	L	L	57.2	L	86.9	H	M	LM	M
	Makueni	338198	18	1	L	1.2	L	L	57.4	L	83.9	H	M	LM	M
	Mbooni	294834	4	0	L	0.4	L	L	19.9	L	86	H	M	LM	M
Mandera	Banissa	117609	0	0	VL	0	VL	VL	8	L	22.7	L	H	VLH	L
	Lafey	38147	0	0	VL	0	VL	VL	63.2	H	26.3	L	M	VLM	L
	Mandera East	150280	1624	303	H	8.1	H	H	25.6	L	48.8	L	H	HH	H
	Mandera North	126214	0	0	VL	0	VL	VL	34.2	L	26.9	L	H	VLH	L
	Mandera South	90518	283	68	H	9.6	H	H	80.8	H	33.3	L	M	HM	H
	Mandera West	63501	52	18	L	5	L	L	6.1	L	31.3	L	H	LH	M
Marsabit	Laisamis	68149	62	20	L	2.3	L	L	59.9	H	14.4	L	M	LM	M
	Moyale	89810	271	66	H	10.4	H	H	37	L	57.4	L	H	HH	H
	North Horr	73592	365	0	VL	0	VL	VL	34.7	L	18.8	L	H	VLH	L
	Saku	62506	0	0	VL	0	VL	VL	40.8	L	73.5	L	H	VLH	L
Meru	Buuri	149851	15	2	L	1.9	L	L	76.8	H	92.8	H	L	LL	L
	Cental Imenti	226013	0	0	VL	0	VL	VL	69.8	H	92.1	H	L	VLL	L
	Igembe Central	224222	2	0	L	0.4	L	L	52.6	L	87.2	H	M	LM	M
	Igembe North	203920	0	0	VL	0	VL	VL	42.1	L	84.6	H	M	VLM	L
	Igembe South	175226	23	3	L	2.7	L	L	49.1	L	86.7	H	M	LM	M
	North Imenti	215163	30	3	L	2.3	L	L	81	H	94.6	H	L	LL	L
	South Imenti	266486	0	0	VL	0	VL	VL	80	H	93.2	H	L	VLL	L
	Tigania East	225648	90	9	L	6.2	L	L	52.6	L	79.9	H	M	LM	M
	Tigania West	187875	232	26	H	5.8	L	M	57	L	88.1	H	M	MM	M
Migori	Awendo	155481	71	10	L	6.2	L	L	47.8	L	81.3	H	M	LM	M
	Kuria East	101133	0	0	VL	0	VL	VL	30.5	L	79.1	H	M	VLM	L
	Kuria West	151453	43	6	L	1.9	L	L	51.3	L	73.4	L	H	LH	M
	Nyatike	182572	382	46	H	12.3	H	H	31.5	L	61.3	L	H	HH	H
	Rongo	135235	652	107	H	1.2	L	M	61.1	H	85.6	H	L	ML	M
	Suna East	131756	94	16	L	8.1	H	M	52.5	L	81.9	H	M	MM	M
	Suna West	118321	298	56	H	8.1	H	H	51.9	L	71.2	L	H	HH	H
	Uriri	154430	60	8	L	6.9	H	M	39.8	L	71.8	L	H	MH	H
Mombasa	Changamwe	269638	78	7	L	9.6	H	M	40	L	91.6	H	M	MM	M
	Jomvu	147352	2	0	L	0.8	L	L	45.6	L	88.9	H	M	LM	M
	Kisauni	236179	271	25	H	16.9	H	H	76.9	H	88.8	H	L	HL	H
	Likoni	213613	32	3	L	6.2	L	L	37.9	L	87.6	H	M	LM	M
	Mvita	403462	95	5	L	13.8	H	M	63.3	H	95.2	H	L	ML	M
	Nyali	339514	23	1	L	4.2	L	L	63	H	91.5	H	L	LL	L
Murang'a	Gatanga	251023	132	11	L	1.2	L	L	69.7	H	93	H	L	LL	L
	Kandara	234436	411	38	H	5.8	L	M	64.1	H	95.2	H	L	ML	M
	Kangema	180990	7	1	L	0.8	L	L	74	H	95.7	H	L	LL	L
	Kigumo	229282	7	1	L	1.9	L	L	69.8	H	96.3	H	L	LL	L
	Kiharu	207918	12	1	L	0.8	L	L	55.2	L	97.2	H	M	LM	M
	Maragwa	205056	309	33	H	8.1	H	H	59.8	H	92	H	L	HL	H
	Mathioya	185375	7	1	L	0.8	L	L	64.6	H	94.8	H	L	LL	L
Nairobi	Dagoretti North	434614	223	12	L	23.8	H	M	74.5	H	94.3	H	L	ML	M
	Dagoretti South	280535	69	6	L	13.1	H	M	74.5	H	94.3	H	L	ML	M
	Embakasi Central	331445	187	12	L	19.6	H	M	79.8	H	95.8	H	L	ML	M
	Embakasi East	160384	887	125	H	42.3	H	H	79.8	H	95.8	H	L	HL	H
	Embakasi North	406258	99	5	L	15.8	H	M	79.8	H	95.8	H	L	ML	M
	Embakasi South	171935	532	69	H	37.7	H	H	79.8	H	95.8	H	L	HL	H
	Embakasi West	282275	510	41	H	35.8	H	H	79.8	H	95.8	H	L	HL	H
	Kamukunji	444010	268	14	L	32.7	H	M	88.9	H	94.3	H	L	ML	M
	Kasarani	146863	260	40	H	30.8	H	H	92.6	H	96.7	H	L	HL	H
	Kibra	490514	502	24	L	32.7	H	M	83.6	H	93.8	H	L	ML	M
	Langata	387581	204	12	L	20.8	H	M	87.9	H	96.1	H	L	ML	M
	Makadara	401860	268	15	L	29.6	H	M	71.6	H	94.3	H	L	ML	M
	Mathare	442589	211	10	L	17.3	H	M	80.6	H	95.3	H	L	ML	M
	Roysambu	283192	132	10	L	8.1	H	M	85.2	H	98	H	L	ML	M
	Ruaraka	467530	96	5	L	18.1	H	M	85.2	H	98	H	L	ML	M
	Starehe	447150	462	24	L	35.4	H	M	89.6	H	95.5	H	L	ML	M
	Westlands	397148	65	4	L	8.5	H	M	93.2	H	96.3	H	L	ML	M
Nakuru	Bahati	178713	33	4	L	3.8	L	L	84.9	H	93.8	H	L	LL	L
	Gilgil	178299	44	6	L	2.7	L	L	78.8	H	90	H	L	LL	L
	Kuresoi North	194051	0	0	VL	0	VL	VL	54.1	L	76.8	H	M	VLM	L
	Kuresoi South	124077	0	0	VL	0	VL	VL	47.3	L	75.7	L	H	VLH	L
	Molo	194407	1	0	L	0.4	L	L	63.9	H	87.2	H	L	LL	L
	Naivasha	286992	48	4	L	6.9	H	M	66.7	H	90.6	H	L	ML	M
	Nakuru Town East	299517	54	4	L	6.2	L	L	91.3	H	96.9	H	L	LL	L
	Nakuru Town West	303477	126	10	L	6.5	L	L	91.4	H	93.5	H	L	LL	L
	Narok West	177921	4	1	L	0.4	L	L	33.8	L	43.1	L	H	LH	M
	Njoro	258400	1	0	L	0.4	L	L	63.2	H	84.6	H	L	LL	L
	Rongai	196741	118	14	L	10.4	H	M	63.2	H	89.2	H	L	ML	M
	Subukia	159320	20	3	L	1.2	L	L	58.5	H	88.5	H	L	LL	L
Nandi	Aldai	214816	48	5	L	1.2	L	L	29.9	L	88.9	H	M	LM	M
	Chesumei	175969	0	0	VL	0	VL	VL	55.2	L	91.6	H	M	VLM	L
	Emgwen	179962	0	0	VL	0	VL	VL	51.5	L	87.6	H	M	VLM	L
	Mosop	176354	0	0	VL	0	VL	VL	42.4	L	88.3	H	M	VLM	L
	Nandi Hills	168691	0	0	VL	0	VL	VL	36.4	L	71.5	L	H	VLH	L
	Tinderet	133301	0	0	VL	0	VL	VL	36.4	L	71.5	L	H	VLH	L
Narok	Emurua Dikirr	109795	0	0	VL	0	VL	VL	28.5	L	72.4	L	H	VLH	L
	Kilgoris	192706	0	0	VL	0	VL	VL	22.9	L	59	L	H	VLH	L
	Narok East	96983	0	0	VL	0	VL	VL	25	L	59.4	L	H	VLH	L
	Narok North	190603	113	13	L	8.8	H	M	42.6	L	77.9	H	M	MM	M
	Narok South	191968	83	9	L	4.2	L	L	22.6	L	49.1	L	H	LH	M
Nyamira	Borabu	156576	0	0	VL	0	VL	VL	55.9	L	85.8	H	M	VLM	L
	Kitutu Masaba	296084	0	0	VL	0	VL	VL	48.5	L	78.7	H	M	VLM	L
	North Mugirango	168824	0	0	VL	0	VL	VL	42.9	L	67.7	L	H	VLH	L
	West Mugirango	225990	0	0	VL	0	VL	VL	51.6	L	74.2	L	H	VLH	L
Nyandarua	Kinangop	179209	0	0	VL	0	VL	VL	88.3	H	93.3	H	L	VLL	L
	Kipipiri	202663	0	0	VL	0	VL	VL	73.6	H	91.1	H	L	VLL	L
	Ndaragwa	151483	0	0	VL	0	VL	VL	65.2	H	93.8	H	L	VLL	L
	Ol Jorok	190614	0	0	VL	0	VL	VL	74.9	H	90.8	H	L	VLL	L
	Ol Kalou	65714	0	0	VL	0	VL	VL	73.9	H	96.4	H	L	VLL	L
Nyeri	Kieni	248742	2	0	L	0.8	L	L	78.9	H	91.3	H	L	LL	L
	Mathira	254001	0	0	VL	0	VL	VL	69.9	H	93.2	H	L	VLL	L
	Mukurweni	142762	0	0	VL	0	VL	VL	68.1	H	91.9	H	L	VLL	L
	Nyeri Town	176227	0	0	VL	0	VL	VL	95.2	H	95.8	H	L	VLL	L
	Othaya	146453	0	0	VL	0	VL	VL	68.1	H	91.9	H	L	VLL	L
	Tetu	131737	0	0	VL	0	VL	VL	88.9	H	96	H	L	VLL	L
Samburu	Samburu East	62166	0	0	VL	0	VL	VL	41.3	L	23.3	L	H	VLH	L
	Samburu North	85560	0	0	VL	0	VL	VL	27.2	L	17.6	L	H	VLH	L
	Samburu West	111772	0	0	VL	0	VL	VL	37.8	L	37.5	L	H	VLH	L
Siaya	Alego Usonga	281576	378	29	H	13.1	H	H	55.7	L	82.4	H	M	HM	H
	Bondo	205049	27	3	L	1.2	L	L	42.4	L	76.7	H	M	LM	M
	Gem	233740	53	5	L	3.5	L	L	50.5	L	84.3	H	M	LM	M
	Rarieda	195094	0	0	VL	0	VL	VL	60.6	H	78.5	H	L	VLL	L
	Ugenya	167094	139	18	L	2.3	L	L	65.7	H	82.4	H	L	LL	L
	Ugunja	124112	265	46	H	5	L	M	64.1	H	87.3	H	L	ML	M
Taita Taveta	Mwatate	115450	0	0	VL	0	VL	VL	59.6	H	85.9	H	L	VLL	L
	Taveta	94654	0	0	VL	0	VL	VL	74.2	H	74.1	L	M	VLM	L
	Voi	124678	0	0	VL	0	VL	VL	79.4	H	89.8	H	L	VLL	L
	Wundanyi	99005	0	0	VL	0	VL	VL	51.4	L	89.3	H	M	VLM	L
Tana River	Bura	134763	768	122	H	15	H	H	46.4	L	44.5	L	H	HH	H
	Galole	90743	10	2	L	3.8	L	L	53.1	L	47.2	L	H	LH	M
	Garsen	117928	571	109	H	18.5	H	H	66.7	H	32.7	L	M	HM	H
Tharaka-Nithi	Maara	167268	2	0	L	0.4	L	L	79.5	H	88.9	H	L	LL	L
	Nithi	178953	315	37	H	4.2	L	M	27.4	L	81.3	H	M	MM	M
	Tharaka	148144	460	67	H	7.3	H	H	20.2	L	71.9	L	H	HH	H
Trans Nzoia	Cherangany	260037	6	1	L	1.9	L	L	79.3	H	82.2	H	L	LL	L
	Endebess	110268	0	0	VL	0	VL	VL	53.2	L	62.8	L	H	VLH	L
	Kiminini	241808	6	1	L	1.5	L	L	86.9	H	90.9	H	L	LL	L
	Kwanza	202352	3	0	L	1.2	L	L	77.5	H	84.7	H	L	LL	L
	Saboti	231368	77	7	L	4.6	L	L	68.1	H	88.3	H	L	LL	L
Turkana	Loima	168000	0	0	VL	0	VL	VL	34.6	L	6.1	L	H	VLH	L
	Turkana Central	128170	591	65	H	5.4	L	M	55.4	L	38.9	L	H	MH	H
	Turkana East	44171	46	25	H	1.2	L	L	19.8	L	12.5	L	H	LH	M
	Turkana North	129606	85	14	L	3.1	L	L	38.8	L	6.6	L	H	LH	M
	Turkana South	83597	333	86	H	4.2	L	M	60.7	H	22.9	L	M	MM	M
	Turkana West	259222	715	54	H	21.2	H	H	55.4	L	31.8	L	H	HH	H
Uasin Gishu	Ainabkoi	138501	0	0	VL	0	VL	VL	81.8	H	86.6	H	L	VLL	L
	Kapseret	156580	0	0	VL	0	VL	VL	87.4	H	93.6	H	L	VLL	L
	Kesses	181745	0	0	VL	0	VL	VL	72.9	H	82.6	H	L	VLL	L
	Moiben	172653	0	0	VL	0	VL	VL	81.7	H	91.1	H	L	VLL	L
	Soy	269606	0	0	VL	0	VL	VL	78.8	H	90.3	H	L	VLL	L
	Turbo	261191	0	0	VL	0	VL	VL	85	H	92.9	H	L	VLL	L
Vihiga	Emuhaya	137059	0	0	VL	0	VL	VL	67.5	H	87.7	H	L	VLL	L
	Hamisi	231099	128	12	L	1.2	L	L	52.5	L	87.7	H	M	LM	M
	Luanda	139717	0	0	VL	0	VL	VL	72.1	H	89.7	H	L	VLL	L
	Sabatia	206730	0	0	VL	0	VL	VL	82.3	H	93	H	L	VLL	L
	Vihiga	141051	2	0	L	0.8	L	L	71.1	H	90.5	H	L	LL	L
Wajir	Eldas	58508	13	7	L	1.2	L	L	41.7	L	22.9	L	H	LH	M
	Tarbaj	111120	7	2	L	1.2	L	L	36.1	L	16.8	L	H	LH	M
	Wajir East	140838	2609	531	H	24.2	H	H	65.6	H	33.1	L	M	HM	H
	Wajir North	147587	0	0	VL	0	VL	VL	6.9	L	37.1	L	H	VLH	L
	Wajir South	185698	193	25	H	10.8	H	H	18.4	L	21.1	L	H	HH	H
	Wajir West	95172	209	66	H	6.2	L	M	52.6	L	23.7	L	H	MH	H
West Pokot	Kacheliba	111314	36	7	L	4.2	L	L	34.4	L	16.2	L	H	LH	M
	Kapenguria	183337	100	12	L	5.4	L	L	32.7	L	59.3	L	H	LH	M
	Pokot South	161090	166	22	L	4.6	L	L	31.3	L	16.2	L	H	LH	M
	Sigor	105856	294	60	H	7.7	H	H	27.4	L	36.9	L	H	HH	H
H = High, M = Medium, L = Low, VL = Very Low
Data sources 1. Division of Disease Surveillance and Response, Ministry of Health, Kenya 2. 2019 Kenya Population and Housing Census
